# Supplementary material for: Pharmacognostic Study on Elsholtzia ciliata (Thumb.) Hyl: Anatomy, Phytochemistry and Pharmacological Activities
Source: Pharmaceuticals (Basel). 2021 Nov 12;14(11):1152. doi: 10.3390/ph14111152 (PMC8620380; doi:10.3390/ph14111152)
Supplement: Supplementary file 1 [file pharmaceuticals-14-01152-s001.zip]

Archive with 1 entries (1 files):
- pharmaceuticals-1457278-supplementary.pdf
